# Supplementary material for: Severe Plasmodium vivax infection in Korea
Source: Malar J. 2017 Jan 28;16:51. doi: 10.1186/s12936-017-1684-4 (PMC5273855; doi:10.1186/s12936-017-1684-4)
Supplement: Supplementary file 1 — Additional file 1. Laboratory findings of 210 vivax malarial patients. [file 12936_2017_1684_MOESM1_ESM.xlsx]

## Sheet: com1
Supplementary 1. Laboratory findings of 210 vivax malarial patients
Variables (unit), no. of examinations	Mean (SD)\	No. of patients	Percentage (% of cumulative)
Leucocyte (/μL), 210	5127.8 (2078.4)
<4,000		72	34.3 (34.3)
4000~12000		137	65.2 (99.5)
>12,000		1	0.5 (100.0)
Hemoglobin (g/dL), 210	12.9 (2.2)
<7.0		4	1.9 (1.9)
7.1~12.0		58	27.6 (29.5)
>12.0		148	70.5 (100.0)
Platelet (/μL), 210	75122.9 (49443.2)
<20,000		6	2.9 (2.9)
20,000~50,000		61	29.0 (31.9)
50,000~100,000		94	44.8 (76.7)
100,000~150,000		31	14.8 (91.4)
>150,000		18	8.6 (100.0)
Blood urea nitrogen (mg/dl), 204	15.8 (7.8)
>60		1	0.5 (0.5)
40~60		2	1 (1.5)
<40		201	98.5 (100.0)
Creatinine (mg/dl), 204	1.1 (0.9)
>3.00		0	0 (0.0)
1.50~3.0		9	4.4 (4.4)
<1.50		195	95.6 (100.0)
Aspartate transaminase (IU/L), 207	57.6 (49.1)
> 120		20	9.7 (9.7)
40~120		105	50.7 (60.4)
<40		82	39.6 (100)
Alanine transaminase (IU/L), 207	63.4 (50.3)
> 120		16	7.7 (7.7)
40~120		93	44.9 (52.7)
<40		98	47.3 (100.0)
Total bilirubin (mg/dL), 207	1.9 (1.6)
>3.0		21	10.1 (10.1)
1.5~3.0		74	35.7 (45.9)
<1.5		112	54.1 (100.0)
Prothrombin time (INR*), 174	1.1 (0.1)
>1.5		3	1.7 (1.7)
1.2~1.5		31	17.8 (19.5)
<1.2		140	80.5 (100.0)
Partial thromboplastin time (sec), 174	42.34 (6.8)
>60		3	1.7 (1.7)
45 - 60		43	24.7 (26.4)
<45		128	73.6 (100.0)
Glucose (mg/dl), 206	127.8 (52.9)
< 40		0	0 (0.0)
40 - 80		6	2.9 (2.9)
>80		200	97.1 (100.0)
Uric Acid (mg/dL), 190	5.2 (1.8)
≥10		3	1.6 (1.6)
<10		187	98.4 (100.0)
Parasitaemia (/μl), 207	3152.5 (IQR 1089.8 - 8285.0)θ
>100,000		0	0 (0.0)
50,000 - 100,000		3	1.4 (1.4)
20,000 - 50,000		18	8.7 (10.1)
<20,000		186	89.9 (100.0)
Haemoglobinuria, 162
Microscopic test
RBC > 20/HPF#		4	2.5 (2.5)
RBC 5 - 20/HPF		20	12.3 (14.8)
RBC < 5/HPF		138	85.2 (100.0)
Dipstick test
Positive		63	38.9 (38.9)
Negative		99	61.1 (100.0)
*INR : international normalized ratio, #HPF : high power field
\SD : Standard variation, θParasitaemia is represented by median(IQR : interquatile range)
