# Supplementary material for: Severe Plasmodium vivax infection in Korea
Source: Malar J. 2017 Jan 28;16:51. doi: 10.1186/s12936-017-1684-4 (PMC5273855; doi:10.1186/s12936-017-1684-4)
Supplement: Supplementary file 2 — Additional file 2. Univarialbe and multivariable analyses of the risk factors for pulmonary manifestation. [file 12936_2017_1684_MOESM2_ESM.xlsx]

## Sheet: com2
Supplementary 2. Univarialbe and multivariable analyses of the risk factors for pulmonary manifestation.
Variables	Univariablel Analysis			Multivariable Analysis
	Crude OR [95% CI]	P-value		Adjusted OR [95% CI]	P-value
Age, year	1.04 [1.01-1.06]	0.002*		1.01 [0.98-1.05]	0.354
Gender, female	1.66 [0.67-3.53]	0.186		1.31 [0.57-3.01]	0.52
Cormorbidity	2.65 [1.05-6.69]	0.039*		1.11 [0.35-3.53]	0.866
First onset of symptoms, days	0.95 [0.88-1.03]	0.204		—	—
Parasite counts, /μl	2.71 [1.44-5.09]	0.002*		2.17 [1.15-4.12]	0.017*
eGFR,ml/min/1.73 m2	0.96 [0.95-0.98]	<0.001*		0.98 [0.95-0.99]	0.034*
*: statistically significant difference, P<0.05
