# Supplementary material for: Severe Plasmodium vivax infection in Korea
Source: Malar J. 2017 Jan 28;16:51. doi: 10.1186/s12936-017-1684-4 (PMC5273855; doi:10.1186/s12936-017-1684-4)
Supplement: Supplementary file 3 — Additional file 3. Literature review of severe vivax malaria in South Korea. [file 12936_2017_1684_MOESM3_ESM.xlsx]

## Sheet: Com 3
Supplementary 3. Literature review of severe vivax malaria in South Korea
Variables	Present study, (%)	Kwak	Oh
Publication Year	—	2012	2001
Cases	210	352	101
Type of care	In and outpatients	In and outpatients	—
Admission rate	88 (41.9%)	225 (66%)	—
Age	39.0 (IQR 23.8-49.0)	42.5 (SD 14.7)	23 (IQR 17-77)
Cormibidity	Included	Included	—
Co-infection	None	—	—
Death	0/210 (0.0)	0 (0.0)	0 (0.0)
Cerebral malaria	5/210 (2.4)	3 (0.9)	—
Spontaneous bleeding	3/210 (1.4)	—	—
Shock	4/210 (1.9)	14(4.1)	—
Pulmonary manifestation	40/183 (21.9)	—	—
Severe anaemia (with parasitaemia)	0/210(0.0)	—	—
Hb <12g/dL (without parasitaemia)	62/210 (29.5)	97 (28.5)	52 (51.5)
Hb <10g/dL	22/210 (10.5)	—	27 (26.7)
Hb <8g/dL	8/210 (3.8)	—	5 (5.0)
Hb <5g/dL	0/210 (0.0)	—	—
Severe jaundice (with parasitaemia)
Bilirubin >3mg/dL (without parasitaemia)	21/207 (10.1)	—	2/101 (2.0)
Bilirubin >2mg/dL	65/207 (31.4)	—	11/101 (10.9)
Bilirubin >1.5mg/dL	95/207 (45.9)	183 (53.7)
Creatinine > 3mg/dL	0/204 (0.0)	—	—
Glucose >40mg/dL	0/206 (0.0)	—	—
Bicarbonate <15 mmol/L	3 /86 (3.5)	—	—
