# Supplementary material for: Severe Plasmodium vivax infection in Korea
Source: Malar J. 2017 Jan 28;16:51. doi: 10.1186/s12936-017-1684-4 (PMC5273855; doi:10.1186/s12936-017-1684-4)
Supplement: Supplementary file 4 — Additional file 4. Literatures review of severe vivax malaria in tropical or subtropical area (only adult). [file 12936_2017_1684_MOESM4_ESM.xlsx]

## Sheet: com 4
Supplementary 4. Literatures review of severe vivax malaria in tropical or subtropical area (only adult)
Variables	Present study (%)		Barcus	Tjitra	Nayak	Nadkar	Rizvi	Zubairi	Aatif	Singh	Kochar	Saravu	Mitra	Demissie
Publication year			2007	2008	2011	2012	2013	2013	2013	2013	2014	2014	2015	2016
Location	Korea		Papua, Indonesia	Papua, Indonesia	India	India	India	Pakistan	Pakistan	India	India	India	India	Ethiopia
Type of care	In- and outpatient	Inpatient	Inpatient	In- and outpatient	Inpatient	Inpatient	Inpatient	Inpatient	Outpatient	Inpatient	Inpatient	Inpatient	Outpatient	In- and outpatient
Cases, no	210	88	about 860*	1337	80	488	172	296	107	140	221	585	83	186
Age, years	39.0 (IQR 23.8-49.0)	43.0 (IQR 32.8-55.0)	—	—	—	—	31 (SD 13.11)	—	30.21 (SD 14.6)	—	—	40 (Median)	32.4 (SD 12.7)	—
Comorbidity	26/203 (12.4)	15/88 (17.0)	Included	—	Excluded	Included	—	Included	Included	—	Excluded	Excluded	—	Excluded
Co-infection	0/210 (0.0)	0/88 (0.0)	—	—	—	—	—	Included	Excluded	—	Excluded	Excluded	Excluded	Excluded
Death	0/210 (0.0)	0/88 (0.0)	9 (1.0)	—	—	44 (9.0)	3 (1.7)	3 (1.0)	1 (0.9)	9 (6.4)	10 (4.5)	2 (0.3)	1 (1.2)	—
Cerebral malaria	5/210 (2.4)	5/88 (5.7)	3 (0.3)	18 (1.3)	—	40 (8.2)	10 (5.8)	6 (2.0)	—	27 (19.3)	21 (9.5)	4 (0.7)	5 (6.0)	—
Spontaneous bleeding	3/210 (1.4)	2/88 (2.3)	—	—	—	—	8 (4.7)	16 (5.4)	—	—	—	35 (6.0)	2 (2.4)	—
Shock	4/210 (1.9)	4/88 (4.5)	—	—	—	—	10 (5.8)	5 (1.7)	—	13 (9.3)	—	3 (0.5)	1 (1.2)	—
Pulmonary manifestation	40/183 (21.9)	33/88 (37.5)	—	—	—	—	—	23 (7.8)	—	—	—	34 (5.8)	—	—
X-ray	40/183 (21.9)	33/88 (37.5)	—	—	5 (6.3)	—	—	—	—	—	—	—	—	—
respiratory distress or SaO2 < 92%	7/127 (5.5)	7/88 (8.0)	2 (0.2)	—	4(5)	8 (1.6)	6 (3.5)	—	—	3 (2.1)	2 (0.9)		2 (2.4)	1 (0.5)
Severe anaemia (with parasitaemia)	0/210 (0.0)	0/88(0.0)	—	—	—	—	—	—	—	—	—	—	—	—
Hb <7g/dL (without parasitaemia)	4/210 (1.9)	3/88 (3.4)	—	134(10)	—	—	—	15 (5.1)	—	—	—	6 (1.0)	—	—
Hb <6g/dL	1/210 (0.5)	1/88 (1.1)	24 (2.8)	—	—	—	—	—	23 (21.5)	—	—	—	—	—
Hb <5g/dL	0/210(0.0)	0/88 (0.0)	—	—	26 (32.5)	—	16 (9.3)	—	—	11 (7.9)	76 (34.4)	—	0 (0.0)	0 (0.0)
Severe jaundice (with parasitaemia)	0/207 (0.0)	0/88 (0.0)	—	—	—	—	—	—	—	—	—	—	—	—
Bilirubin >3mg/dL (without parasitaemia)	21/207 (10.1)	15/88 (17.0)	—	—	—	—	18 (10.5)	28 (9.5)	—	—	97 (43.9)	—	16 (19.3)	—
Bilirubin >2.5mg/dL	35/207 (16.9)	27/88 (30.7)	—	—	—	—	—	—	—	—	—	11 (1.9)	—	—
Creatinine > 3mg/dL	0/204 (0.0)	0/87 (0.0)	4 (0.5)	—	—	—	13 (7.6)	10 (3.4)	0 (0.0)	9 (6.4)	21 (9.5)	6 (1.0)	1 (1.2)	—
Glucose >40mg/dL	0/206 (0.0)	0/88 (0.0)	—	—	—	—	3 (1.7)	3 (1.0)	—	5 (3.6)	—	0 (0.0)	—	0 (0.0)
Bicarbonate <15 mmol/L	3 /86 (3.5)	3/48 (6.3)	—	—	—	—	—	17 (5.7)	—	—	—	3 (0.5)	4 (4.8)	—
#: In 4209 adult, P. falciparum : P. vivax ratio was 3.9:1
